# Supplementary material for: Transcriptomic Analysis of Fiber Strength in Upland Cotton Chromosome Introgression Lines Carrying Different Gossypium barbadense Chromosomal Segments
Source: PLoS One. 2014 Apr 24;9(4):e94642. doi: 10.1371/journal.pone.0094642 (PMC3998979; doi:10.1371/journal.pone.0094642)
Supplement: Table S1 — Average fiber quality of 4 CSILs and TM-1. (XLS) [file pone.0094642.s006.xls]

## Sheet: Sheet1
Table 1. Average fiber quality of 4 CSILs and TM-1.
CSILs	Chomosome segment	Fiber length （mm）	Fiber strength (cN/tex)	Mrc
CSIL-35431	A8(Chr.8) D10(Chr.20)	31.33±1.95**	35.10±2.12**	4.84±0.64
CSIL-31134	A8(Chr.8) D1(Chr.15)	30.63±1.14**	34.73±2.03**	4.59±1.09
CSIL-31010	D2(Chr.14)	30.01±1.05**	34.28±1.10**	5.05±0.94
TM-1		28.89±0.53	30.11±0.43	4.81±0.75
CSIL-35368	D11(Chr. 20)	27.67±1.18**	28.71±3.19	4.47±0.45
**: CSILs have significant difference with TM-1 at 1% level
