# Supplementary material for: Transcriptomic Analysis of Fiber Strength in Upland Cotton Chromosome Introgression Lines Carrying Different Gossypium barbadense Chromosomal Segments
Source: PLoS One. 2014 Apr 24;9(4):e94642. doi: 10.1371/journal.pone.0094642 (PMC3998979; doi:10.1371/journal.pone.0094642)
Supplement: Table S2 — Primer for quantitative RT-PCR. (XLS) [file pone.0094642.s007.xls]

## Sheet: Sheet1
Table S2. Primer for quantitative RT-PCR.
Reference Gene	Forward Primer 5'-3'	Reverse Primer 5'-3'
Gorai.004G057400.1	GTGCTGAGAATGCTCTGGTT	GCCTTACTATTGTTGATGTAATGAT
Gorai.009G009700.1	TGTCCATCTCTATCCATTCCTTAA	GAAGCTAATAGCACTGACCATAT
Gorai.011G037900.1	TGCTCGTTACGCCATAAGTC	TTCCACTCATTGCCTATTGTTCA
Gorai.007G095000.1	ACCCATCAAAGAAATAGCCATAGAC	AGGAAGCGAGTGGTGGAA
Gorai.009G078400.1	CGCACCCAATAATCCATTCTTA	CGATGTATCAACCAAGACTTTGG
Gorai.009G195400.1	GTAGCCATAGCCTGTAACTGATT	CGGGCATGCCTCAAAGATACG
Gorai.011G116600.1	TAAGGACAGGCGAAGGAAGAA	CGAGAGTGAAGCAGTGTTGATT
Gorai.009G211400.1	TTGCCGAGGAGAGTGAACTT	TGGAGTAAACTTTGGGTGGGT
Gorai.009G276400.1	CTTCAACTCAAACAGCATCCT	ATACGGATCCTAAGTCAGTGA
Gorai.010G051900.1	GTCGGAGTCGGTGCCGAGA	ATTGGTGGTGGTGGTGTTG
Gorai.002G073700.1	GGGAGTCTTGGTGGGCTTA	AAGTGTAGGCGGCATTGTG
