# Supplementary material for: Transcriptomic Analysis of Fiber Strength in Upland Cotton Chromosome Introgression Lines Carrying Different Gossypium barbadense Chromosomal Segments
Source: PLoS One. 2014 Apr 24;9(4):e94642. doi: 10.1371/journal.pone.0094642 (PMC3998979; doi:10.1371/journal.pone.0094642)
Supplement: Table S3 — Categorization and abundance of tags. (XLS) [file pone.0094642.s008.xls]

## Sheet: Sheet1
Table S3. Categrorization and abundance of tags.
CSILs	Raw Data	Distinct Tag	Clean Tag	Distinct Tag	Unambiguous Tag Mapping to Gene	Unambiguous Tag Mapping to Gene	Unambiguous Distinct Tag Mapping to Gene	Unambiguous Distinct Tag Mapping to Gene	Unambiguous Tag-mapped Genes	Unambiguous Tag-mapped Genes
35431-15	7461562	375999	7264426	182629	3961228	0.545291	53187	0.29123	21781	0.580749
35431-20	7389820	371748	7213791	199257	3411249	0.472879	48453	0.243168	22325	0.595254
35431-25	7298224	317147	7124575	148121	3463314	0.486108	41065	0.27724	20590	0.548993
TM-1-15	8374304	389162	8144920	169700	3983215	0.489043	45380	0.267413	21498	0.573204
TM-1-20	7231305	394430	7013147	177887	3206328	0.457188	40475	0.227532	20901	0.557286
TM-1-25	14267931	494345	14002534	251173	6829327	0.487721	56172	0.223639	22594	0.602426
35368-15	6938486	282172	6835546	182227	3268867	0.478216	44091	0.241956	21527	0.573977
35368-20	7165879	336637	7020147	194219	3429087	0.488464	51112	0.263167	22434	0.59816
35368-25	7414675	364911	7236602	190038	3469505	0.479438	47697	0.250987	22287	0.594241
31134-15	8710599	404122	8472498	175897	4055377	0.478652	43632	0.248054	21888	0.583602
31134-20	8265105	342671	8070435	158013	3964336	0.491217	42184	0.266965	20962	0.558912
31010-15	7471212	283130	7369012	182184	3671014	0.498169	46720	0.256444	21900	0.583922
31010-20	7007447	337525	6840101	172775	3381955	0.494431	45762	0.264865	22457	0.598773
31010-25	7203054	386302	7002766	188639	3552566	0.507309	48147	0.255234	22811	0.608212
15,15 DPA; 20, 20 DPA; 25, 25 DPA
Clean tags: tags after filtering dirty tags (low quality tags) from raw data.
Distinct tags: different kinds of tags.
Unambiguous tags: the clean tags after removing tags mapped to reference sequences from multiple genes.
