# Supplementary material for: Transcriptomic Analysis of Fiber Strength in Upland Cotton Chromosome Introgression Lines Carrying Different Gossypium barbadense Chromosomal Segments
Source: PLoS One. 2014 Apr 24;9(4):e94642. doi: 10.1371/journal.pone.0094642 (PMC3998979; doi:10.1371/journal.pone.0094642)
Supplement: Table S5 — Enrichment analysis of gene ontologies in CSIL-35368 and CSIL-31010 at 15 DPA and 20 DPA. (XLS) [file pone.0094642.s010.xls]

## Sheet: Sheet1
Table S4. GO enrichment analysis of DEGs in CSIL-35368 and CSIL-31134.
CSILs	GO-ID	GO Ontology (Biologic process)
35368/TM-1 common DEGs at 15DPA and 20DPA	GO:0009809	lignin biosynthetic process
	GO:0010200	response to chitin
	GO:0055069	zinc ion homeostasis
	GO:0005985	sucrose metabolic process
	GO:0009834	secondary cell wall biogenesis
	GO:0046686	response to cadmium ion
	GO:0006200	ATP catabolic process
	GO:0009737	response to abscisic acid stimulus
	GO:0007155	cell adhesion
31134/TM-1 common DEGs at 15DPA and 20DPA	GO:0015977	carbon fixation
	GO:0042777	ATP synthesis proton transport
	GO:0060003	copper ion export
	GO:0019318	hexose metabolic process
	GO:0019761	glucosinolate biosynthetic process
	GO:0010252	auxin homeostasis
	GO:0006107	oxaloacetate metabolic process
	GO:0019318	hexose metabolic process
	GO:0016645	oxidoreductase activity
