# Supplementary material for: Transcriptomic Analysis of Fiber Strength in Upland Cotton Chromosome Introgression Lines Carrying Different Gossypium barbadense Chromosomal Segments
Source: PLoS One. 2014 Apr 24;9(4):e94642. doi: 10.1371/journal.pone.0094642 (PMC3998979; doi:10.1371/journal.pone.0094642)
Supplement: Table S7 — Different expression level of 68 NAC transcription factors. (XLS) [file pone.0094642.s012.xls]

## Sheet: Sheet1
Table S6.Different expression level of 68 NAC transcription factors.
Gene NO.	Annotation from Tail10	35431-15/T15	31010-15/T15	35431-20/T20	31010-20/T20	35431-25/T25	31010-25/T25
Gorai.003G073300.1	ATNAC9-like	1.07759				-1.24758	1.2798
Gorai.008G261400.1	ATNAC9-like	1.94604	1.29925	1.99883	1.57159		2.66735
Gorai.001G150000.1	ATNAC9-like	2.25251		3.41874
Gorai.007G017500.1	ATNAC9-like	2.81275		3.1723	2.7059
Gorai.004G186700.1	ATNAC96			2.57598	-1.36835	-2.84462	-2.81974
Gorai.009G399900.1	ATNAC90						3.08715
Gorai.009G083500.1	ATNAC89			7.49354
Gorai.007G043900.1	ATNAC83						2.58465
Gorai.005G195400.1	ATNAC83			8.31666			8.88033
Gorai.005G195300.1	ATNAC83			4.23729	2.6914		3.84099
Gorai.011G087700.1	ATNAC83		-3.37835			2.36713	6.67565
Gorai.001G274500.1	ATNAC83			8.37806
Gorai.012G083700.1	ATNAC83			10.4935
Gorai.012G125500.1	ATNAC83		-1.71728	3.7096	3.27308		4.73008
Gorai.007G065300.1	ATNAC82		-1.66214				-1.53255
Gorai.009G214000.2	ATNAC76		-1.50686	1.72484			1.57288
Gorai.009G028900.1	ATNAC75	5.99794	4.46714	2.09316	1.62101	-2.51412	-5.94868
Gorai.010G078900.1	ATNAC75			7.37806
Gorai.004G221300.1	ATNAC74	-2.38515	-8.97551				8.29536
Gorai.007G147300.1	ATNAC74		-8.26181				11.6939
Gorai.001G178800.1	ATNAC74						11.9857
Gorai.008G155200.1	ATNAC73	11.1317	11.664	1.51827	1.07418	-3.54185	-13.7105
Gorai.010G157600.2	ATNAC73					-2.07942	-6.42377
Gorai.008G227800.1	ATNAC71	1.67407	2.14521	2.06843
Gorai.003G180600.1	ATNAC71			7.37806
Gorai.004G149000.1	ATNAC69					-8.04569
Gorai.006G203800.1	ATNAC62	4.36761	3.36153	5.24059	3.82032		-1.57925
Gorai.001G122800.1	ATNAC61	4.45045	2.84565	2.92278	1.80158		1.52052
Gorai.006G113000.1	ATNAC61	11.0959	10.0486	13.1897	11.3045	2.49837
Gorai.006G060900.1	ATNAC58			5.50362	3.58036
Gorai.010G012000.3	ATNAC53	3.7011	1.95257	1.86344			1.22917
Gorai.011G234200.1	ATNAC52	1.45456	1.41269	1.62444
Gorai.009G309300.1	ATNAC52			1.8073	1.29908
Gorai.012G007000.1	ATNAC52						2.17372
Gorai.007G267900.1	ATNAC47	-1.06736	-3.97082		1.41456	-4.42322	4.29108
Gorai.007G114500.1	ATNAC45		1.54776	2.36352		1.22536
Gorai.006G034600.1	ATNAC44			2.33782
Gorai.002G001900.1	ATNAC36	8.24244	7.76317	4.71419
Gorai.005G257800.1	ATNAC36			4.69627	2.69901
Gorai.008G038800.1	ATNAC36			3.99744	2.31615		-2.09984
Gorai.009G204700.1	ATNAC28	2.02635		3.55516	2.68514		4.55428
Gorai.009G309000.1	ATNAC2			1.79265
Gorai.009G260000.1	ATNAC17	1.78849	1.51319	2.10345	1.33691
Gorai.005G076200.1	ATNAC17			1.53016			1.64975
Gorai.007G038100.1	ATNAC100						-2.11579
Gorai.007G079900.1	ATNAC100		-2.69214		2.51717		6.17383
Gorai.008G194400.1	ATNAC100		-1.70592	2.49234		-3.75187
Gorai.009G166300.1	ATNAC10	1.45072	1.55498				-7.09966
Gorai.009G354900.1	ATNAC1		-3.10271			-3.43458	-4.4097
Gorai.013G167100.1	ATNAC2	1.1408	1.14521	3.26673		-3.04926	-3.4769
Gorai.009G433100.1	ATNAC2	3.11101	2.33077	2.90007	2.15534	-3.2263	-5.18231
Gorai.002G073800.1	ATNAC2					-1.10297
Gorai.005G013300.2	ATNAC14			3.98905		4.36713
Gorai.003G114100.1	ATNAC7		3.24955	-3.62566			-8.3598
Gorai.003G077700.1	ATNAC43	1.46508	2.10132	-2.51825		1.51673	-2.25095
Gorai.008G259700.1	ATNAC43	2.03952	2.96964		1.70982		-9.6176
Gorai.002G073700.1	ATNAC72	2.94641		6.18812	3.55961		8.47979
Gorai.012G037600.1	ATNAC81	3.85581	4.10547	3.99999	2.87108	1.00128	2.49273
Gorai.007G112500.1	ATNAC43	5.54587	6.23973			-2.12906	-12.11
Gorai.008G130300.1	ATNAC43	8.8274	10.5181		2.18289	-2.57268	-10.0842
Gorai.004G129200.1	ATNAC43	9.80538	7.2226			-2.52953	-10.8641
Gorai.010G051900.1	ATNAC2			8.43695			4.52325
Gorai.009G433200.1	ATNAC72		-3.82879	4.11311			5.64355
Gorai.009G186000.1	ATNAC31						9.2622
Gorai.002G113300.1	ATNAC31			8.37806
Gorai.005G088800.1	ATNAC2			10.4513
Gorai.008G186300.2	ATNAC8						1.83323
Gorai.001G150800.1	ATNAC43			2.5838
15, 25DPA; 20, 20DPA; 25, 25DPA; T, TM-1. value=log2Ratio
